# Supplementary material for: Correction: Food security and nutritional vulnerability in Comoros: The impact of Russia-Ukraine conflict
Source: PLoS One. 2025 May 2;20(5):e0323506. doi: 10.1371/journal.pone.0323506 (PMC12047777; doi:10.1371/journal.pone.0323506)
Supplement: S2 File — (TXT) [file pone.0323506.s001.txt]

e-cienciaDatos: "readme" form 

-------------------
GENERAL INFORMATION
-------------------
1. Title of dataset: Comoros Nutrition Conversion Table (Comoros_NCT)


2. Contact

   Principal Investigator Contact Information
        Name: Estefanía Custodio
        Institution: National Centre for Tropical Diseases (CNMT), Carlos III Health Institute (ISCIII), Madrid, 	28029
	CIBER Infectious diseases, Carlos III Health Institute (ISCIII); Madrid, 28029
        Email:ecustodio@isciii.es
	ORCID:http://orcid.org/0000-0002-5514-3151

3. Description of the project: In order to estimate the nutrients intake from the food consumption module (Section 7B) of the Comoros 2018/2019 Harmonized Survey on Household Living Conditions, known as EHCVM by its French acronym (Enquête Harmoniser sur les Conditions de Vie de Ménage), each of the food items reported in that module is matched with a food item in the Food Composition Table (FCT) or Food Database (FDB) of choice, and nutrients composition are then compiled in what is called the nutrition conversion table (NCT). 


4. Description of the dataset: it includes the nutrients composition of food items reported in section 7B of the  Comoros 2018/2019 EHCVM. Component values, including for beverages and other liquids, are presented per 100 g edible portion.


5. Notes


6. Deposit date: September 18th 2024


7. Date: Junes 2022


8. Language: English


--------------------------
AUTHOR INFORMATION
--------------------------
1. Author

        Name: Estefanía
        Last name: Custodio
        Institution:National Centre for Tropical Diseases (CNMT), Carlos III Health Institute (ISCIII), Madrid, 	28029
	CIBER Infectious diseases, Carlos III Health Institute (ISCIII); Madrid, 28029
        Email:ecustodio@isciii.es
	ORCID:http://orcid.org/0000-0002-5514-3151

        Name: Sofía
        Last name: Jiménez
        Institution: School of Business and Economics, University of Zaragoza, Spain 	
        Email: sjimenez@unizar.es
	ORCID: https://orcid.org/0000-0001-8215-3227

  	Name: María Priscila
        Last name: Ramos
        Institution: Departamento de Economía, Facultad de Ciencias Económicas, Universidad de Buenos Aires, e 	Instituto Interdisciplinario de Economía Política de Buenos Aires, CONICET–Universidad de 	Buenos 	Aires, Buenos Aires, Argentina.
 	Email: mpramos@economicas.uba.ar
	ORCID: https://orcid.org/0000-0002-0552-9486

--------------------------
METHODOLOGY
--------------------------
1. Methodology: To build the Nutrition Conversion table of Comoros we followed three steps, which are described below:

Step 1. Revise and identify all food items reported in Section 7B of the  Comoros 2018/2019 EHCVM. 

A total of 148 items were condisered, and we used different sources to clearly identify them in order to proceed with the correct matching in the following steps. Some of the food items were reported in local language or were not easily found in the main FCTs used for the matching.Thus, we used different sources of information:

1.1	Consultation with key informants
We contacted key informants in Comoros to obtain food items translation terms to French or English, and the scientific names (when available) of edible plants local species. 

Key informants consulted:
	Statician at the INSEED: Institute Nationale de la Statistie et des Etudes Economiques -Comores
	Scientific at the Biodiversity Service (CNDRS: Centre National de Documentation et de Recherche Scientifiques)

1.2	Consultation of specialized literature 
In order to identify the best suitable item in the FCT/FDBs used for the matching we consulted bibliographic resources specialized in Comoros fauna and flora, as well as gastronomy and culinary practices.

Step 2. Select the food composition tables/databases (FCT/FDB) to be used for the matching

Only internationally validated FCT/FDBs were considered for the matching, and we prioritized the FCT/FDB to be searched based on geographical location as well as language and cultural linkages. The FCT/FDBs used by number of food items and percentage from the total are describe below:

	Composition Table for Western Africa 2018  (103 items, 72% of the total).
	Kenya Food Composition Tables 2018  (20 items, 14% of the total)
There were some food items that were not found in those two FCTS and alternative composition tables were searched.
	USDA Food Database  (10 food items, 7% of the total)
	ASEAN food Composition Database 2014  (5 food items, 3% of the total)
	Brazilian Food Composition Table 2018  (1 food item, 0.7% of the total)


Step 3. Identify the most appropriate food matching method for each food item

We performed the food matching with the food item as consumed, that is taking into account the cooking method applied to the food item before being consumed. Thus, for the food matching we took into account:

3.1	The definition of the food item and the identification of a suitable food item in any of the FCTs consulted. 
If the food item is well defined and concrete in the survey it is possible to find a corresponding match in the FCT of choice and make a direct matching. However, if the food items refer to a group of foods (ex: autres patisseries) it is necessary to do the matching with several food items in the FCT and do the average of the nutrients content.
 
3.2	The cooking method used for the food item before consumption
The cooking method applied to a food item before being consumed has an impact in the micronutrient content (see Moltedo A, et al 2020), and thus it is important to apply the corresponding  conversion factors such a Yield or Retention factors to obtain more accurate information on the micronutrients consumption.

Individual food consumption surveys usually collect the cooking method of the foods being consumed. However, in household consumption surveys the cooking method is usually omitted, thus it is important to consult resources on culinary practices and local gastronomy, as reported in Step 1.

When there was no information on the main cooking method used for a particular food item we calculated the average of the food item cooked by different methods.

3.3 The information available for mixed dishes
The 2018/2019 EHCVM included three mixed dishes (ancharis or rougails) as individual food items that couldn’t be found in any of the consulted FCT/FDBs.
For those food items we used the local recipe and calculated the nutrients content by ingredient.


2. Software: Excel. 


 
--------------------------
KEYWORDS
--------------------------
1. Keywords: Nutrition Conversion Table, Comoros, nutrients consumption, food security


--------------------------
SPONSORSHIP INFORMATION AND GRANT IDs
--------------------------
1. Grant Information: Caloric impact of nutrition interventions among poor in Comoros, World Bank, February-May 2022. 


--------------------------
RELATED PUBLICATIONS
--------------------------
1. Related publication: Custodio E, Ramos MP, Jimenez S, Mulangu F, Depetris-Chauvin N. Food security and nutritional vulnerability in Comoros: The impact of Russia-Ukraine conflict. PLoS One. 2024 Nov 12;19(11):e0313388. doi: 10.1371/journal.pone.0313388. PMID: 39531483; PMCID: PMC11556715.


2. Related dataset: Comoros Enquête Harmoniser sur les Conditions de Vie de Ménage 2018/2019, which is available upon request from the Nataional Statistics Institute of Comoros (INSEED), at INSEED's website https://www.inseed-comores.org/category/enquetes/ehcvm-2020/


--------------------------
GEOGRAPHIC INFORMATION
--------------------------
1. Spatial coverage: Comoros. 


--------------------------
TEMPORAL INFORMATION
--------------------------
1. Time period coverage: 2018/2019


--------------------------
FILES
--------------------------
1. Files: one excel file containing the Comoros Nutrition Conversion Table. 


--------------------------
LICENSES AND PRIVACITY
--------------------------
1. Licenses: Creative Commons. 


2. Privacity: Open Access, only for research purposes. 


--------------------------
OTHERS
--------------------------
1. Data dictionary
