# Supplementary material for: Correction: Food security and nutritional vulnerability in Comoros: The impact of Russia-Ukraine conflict
Source: PLoS One. 2025 May 2;20(5):e0323506. doi: 10.1371/journal.pone.0323506 (PMC12047777; doi:10.1371/journal.pone.0323506)
Supplement: S3 File — (XLSX) [file pone.0323506.s002.xlsx]

## Sheet: NCT-COMOROS
Food item code in Household Survey	Food item description in Household Survey (2018/2019 Comoros Enquête Harmoniser sur les Conditions de Vie de Ménage )	Edible portion	Using FCT data, Calories (Kcal)	Using FCT data, Water (grs)	Using FCT data, Ash (grs)	Using FCT data, Protein (grs)	Using FCT data, Total Fat (grs)	Using FCT data, Total Fiber (grs)	Using FCT data, Carbohydrates (grs)	Using FCT data, Calcium (mgrs)	Using FCT data, Iron (mgrs)	Using FCT data, Zinc (mgs)	Using FCT data, Folate (mgrs)	Using FCT data, Vitamin C (Ascorbic Acid) (mgrs)	Using FCT data, Vitamin B1 (Thiamine) (mgrs)	Using FCT data, Vitamin B2 (Riboflavin) (mgrs)	Using FCT data, Retinol (mcgrs)	Using FCT data, Betacarotene equivalents (mcgrs)	Using FCT data, Vitamin A (mcgrs RAE)	Using FCT data, Vitamin A (mcgrs RE)	Using FCT data, Vitamin B12 (Cobalamine) (mcgrs)
		EDIBLE	ENERC	WATER	ASH	PROTCNT	FAT	FIBTG	CHOAVLDF	CA	FE	ZN	FOL	VITC	VITB1	VITB2	RETOL	CARTBEQ	VITA_RAE	VITA	VITB12
1	Maïs en épi frais (Trama la gobo/Mrama)	1	96	73.4	0.71	3.41	1.5	2.4	21	3	0.45	0.62	0	5.5	0.093	0.057	0	66	8	0.139	0
2	Maïs en grains (Trama la pvagnoula)	1	113	71.3	0.5	3	1.2	3	21	7	1.1	0.625	17	1	0.05	0.025	0	47.5	4	8	0
3	Riz ordinaire(ONICOR)	1	126.5	67.75	0.35	2.7	0.4	1.5	27.3	12.5	0.7	0.55	5	0	0.045	0.015	0	0	0	0	0
4	Riz de luxe Basmati( al-usra )	1	353	11.9	0.3	6.1	0.7	0.8	80.2	65	0.133	0		0	0.06	0.01	0	0	0
5	Riz de luxe Basmati( mahmoud)	1	353	11.9	0.3	6.1	0.7	0.8	80.2	65	0.133	0		0	0.06	0.01	0	0	0
6	Autres riz de luxe	1	353	11.9	0.3	6.1	0.7	0.8	80.2	65	0.133	0		0	0.06	0.01	0	0	0
7	Farine de maïs blanche (Wouga wa Trama/Wouga wa mrama )	1	361	10.9	1.45	6.93	3.86	7.3	76.8	7	2.38	1.73	25	0	0.1845	0.08	0	1	0.95	0	0
8	Farine de maïs jaune (Wouga wa Trama/Wouga wa mrama )	1	361	10.9	1.45	6.93	3.86	7.3	76.8	7	2.38	1.73	25	0	0.1845	0.08	0	1	0.95	0	0
9	Farine de blé (ganou)	1	352	12.2	0.6	10.4	1.8	1	72.2	17	2	0.5	240	0	0.1575	0.09	0	2	0	0	0
10	Pâte alimentaire (Macaroni)	1	150	62.2	0.3	5.6	0.6	1	30	10	0.7	0.25	5	0	0.025	0.01	0	0	0	0	0
11	Pâte alimentaire (Spaghetti)	1	122	69.1	0.4	4.4	0.5	1	24.5	8	0.3	0.21	4	0	0.02	0.02	0	0	0	0	0
12	Pâte alimentaire (Vermicelles)	1	122	69.1	0.4	4.4	0.5	1	24.5	8	0.3	0.21	4	0	0.02	0.02	0	0	0	0	0
13	Pain industriel (Mkatra di pé)	1	249	36.2	1.7	7.5	1.3	1	50.5	34	2.5	0.99	21	0	0.12	0.06	0	0	0	0	0.03
14	Mkatra sinia	1	262	41	0	4.46	8	1.2	44.2	184	2.21	0.9	0	1.7	0.178	0.336	0	59	0	0	0.01
15	Autres galettes à bases de riz	1	303	32.8	0.3	3.2	7.6	0	54.8	6	0.2	0.43	2	0	0.06	0.01	0	0	0	0	0
16	Biscuit importé (glucose)	1	479	4.6	1.1	6.2	21.2	1	64.9	67	1.3	0.54	12	1	0.11	0.04	101	61	106	111	0.06
17	Autres biscuits importés	1	479	4.6	1.1	6.2	21.2	1	64.9	67	1.3	0.54	12	1	0.11	0.04	101	61	106	111	0.06
18	Biscuit local	1	398	22.1	0	2.61	18.3	2.6	55.6	0	1.88	0.67	38	0	0.236	0.111	1	0	1	1	0.01
19	Pain au chocolat	1	421	18.7	0	7.4	22.8	3.3	49.4	36	2.25	0.92	73	0.2	0.322	0.211	162	30	165	165	0.13
20	Pain beurré	1	269	0	0	7.69	1.92	3.8	50	77	2.77	0	0	0	0	0.262	0	0	0	0	0
21	Beignet à base de farine	1	340	28.2	1.7	6.4	12.9	2.1	48.7	136	3.5	0.52	17	0	0.46	0.29	48	1	48	48	0.4
22	Croissant	1	373	27.8	1.8	8.3	19.4	1	39.7	69	1.4	0.78	60	0	0.16	0.14	77	10	77	78	0.1
23	Autres patisseries	1	333	23.14	0.7	6.85	13.004	2.46	46.4	100.4	2.426	0.624	30	0.38	0.224	0.2478	57.4	20	58	25.2228	0.25
24	Viande bœuf (Gnama mbé/Gnama ya gnobé)	1	303	47.75	1.45	28.45	21	0	0	18.5	1.85	5.19	11.5	0	0.085	0.135	18.5	13	19.5	20.5	1.2
25	Abats et tripes (foie, rognon, etc.)	1	161.421	61.8037	1.58711	23.193	6.35239	0	2.91806	15.1706	9.052	3.44533	334.057	16.0044	0.262033	1.80296	8820.3	137.056	8832.7	8838.94	45.8042
26	Ail de poulet (mabawa)	1	209	60.6	1.33333	26.9667	11.2333	0	0	15	0.533333	0.9	0	0	0.0766667	0.223333	20.6667	0	20.6667	20.6667	0.58
27	Cuisse de poulet (michiya/Padja)	1	287.667	56.1667	1.03333	22.4	22	0	0	13.6667	1.16667	2.12333	5.66667	0	0.05	0.186667	46.3333	0	46.3333	46.3333	0.24
28	Pilon de poulet (muslo de pollo)	1	287.667	56.1667	1.03333	22.4	22	0	0	13.6667	1.16667	2.12333	5.66667	0	0.05	0.186667	46.3333	0	46.3333	46.3333	0.24
29	Poulet sur pied	1	248.333	58.3833	1.18333	24.6833	16.6167	0	0	14.3333	0.85	1.51167	2.83333	0	0.0633333	0.205	33.5	0	33.5	33.5	0.41
30	Poisson frais : ( hanalé)	0.62	127	76.8	1.3	18.7	5.9	0	0	23	0.72	0.52	1	1.44	0.075	0.105	1.75	0	1.75	25	3.9
31	Poisson frais : (Mhoudana )	1	62.3867	42.3883	0.93	14.2017	0.62	0	0	15.6833	0.503333	0.315833	4.65	0	0.0753333	0.06	16.85	0	16.85	16.85	1.955
32	Poisson frais : (bwere)	1	108.019	43.1467	1.25933	21.6033	2.40067	0	0	10.22	0.784667	0.358867	4.04	0	0.114	0.0926667	11.6467	0	11.6467	11.6467	3.65867
33	Poisson frais : (Mbassi)	1	108.019	43.1467	1.25933	21.6033	2.40067	0	0	10.22	0.784667	0.358867	4.04	0	0.114	0.0926667	11.6467	0	11.6467	11.6467	3.65867
34	Autres poisson frais	1	107.448	35.101	2.03	14.621	5.43133	0	0	134.793	1.22333	1.09183	8.34333	0	0.0126333	0.127533	18.0233	2.24333	18.0233	18.3233	5.29
35	Poisson séché (requin sec / pampa)	0.61	122	66.8	1.5	28.1	1.1	0	0	11	0.4	0.6	3	0	0.04	0.05	1	0	1	0	2
36	Autres poisson séché	0.6	96	76.6	1.4	19.4	2.1	0.6	0	33	1.3	1.3	11	0	0.07	0.05	2	0	2	2	0.6
37	Crevette entière (kamba)	1	62.4417	36.5572	1.00283	13.6308	0.697667	0	0.409833	34.0983	1.18583	1.11453	6.455	0.0866667	0.0148333	0.0444833	3.75	16.6567	5.145	6.54167	2.4685
38	Petit poisson sec( tsivaki/madradra)	1	322	12.3	12.5	63.1	4.2	1	7.9	2522	25.3	6.83	140	37	0.03	0.22	9	0	9	9	5.9
39	Lait frais ( dziya la gnobé)	1	68.3333	86.85	0.766667	3.85	3.22	0	4.81667	149.833	0.1	0.456667	4.83333	1.33333	0.0466667	0.188333	28.5	8.5	29.1667	29.8333	0.385
40	Lait caillé (dziwa lahafa / dziya lalala)	1	73.5	86	0.75	4.05	3.6	0	5.2	131	0.1	0.38	1	1	0.04	0.165	39	12	40	41	0.245
41	Yaourt artisanal	1	82	84.7	0.6	2.9	4.7	1	7.1	123	0.1	0.35	7	1	0.03	0.16	25	14	26	26	0.4
42	Yaourt industriel	1	74.3333	83.7667	0.766667	3.4	2.5	0.0666667	9.53333	139.667	0.1	0.526667	9	0.666667	0.03	0.176667	21	6	21.6667	22	0.383333
43	Lait en poudre	1	493	4.5	5.7	25.8	26.8	1	37.3	925	0.8	3.34	37	13	0.3	1.2	329	88	329	344	1.8
44	Glace	1	199	62.7	0.7	3.9	10.6	0	22.2	117	0.2	0.23	10	0	0	0.25	150	190	166	182	0.1
45	Fromage	1	342.8	44.56	3.64	21.88	29.95	0	2.82	728.6	0.96	2.44	17.4	0	0.062	0.278	246.6	86.4	253.6	260.8	0.966
46	Œuf (Djoyi)	1	152.029	66.0723	1.08733	12.1313	11.0567	0	0.956667	52.67	1.889	1.26217	59.8267	0	0.078	0.274267	103.797	16.99	105.043	106.58	1.04233
47	Beurre	1	741	15.7	1.05	1	81.5	0	0.7	12	0	0.08	5	0	0.01	0.01	812	307	838	864	0.16
48	Huile OKI	1	900	0		0	100	1	0	0	0.2	0	0	0	0	0	0	0	0	0	0
49	Huile FILMA	1	900	0		0	100	1	0	0	0.2	0	0	0	0	0	0	0	0	0	0
50	Autres huiles	1	900	0	0	0	100	0	0	0.25	0.133333	0.01	0	0	0	0	0	1.5	0	0.25	0
51	Margarine	1	488.667	43.8333	1.63333	0.133333	39.65	1	0.3	10.3333	0	0	0	0.0833333	0.00333333	0.01	768	610	819	870	1.23667
52	Mangue	0.71	66.3333	82.3667	0.366667	0.633333	0.2	1.83333	14.5667	12.3333	0.3	0.09	40	36.3333	0.05	0.04	0	2438.67	203.333	406.333	0
53	Ananas	0.68	53	85.9	0.3	0.4	0.2	0.68	11.4	22	0.6	0.24	18	34	0.07	0.03	0	73	6	12	0
54	Orange	0.73	44	88	0.5	0.7	0.4	0.73	8.7	29	0.2	0.08	37	46	0.02	0.03	0	98	8	16	0
55	Papaye	0.62	59	84	0.4	0.4	0.1	0.62	13	21	0.8	0.15	37	52	0.03	0.03	0	757	63	126	0
56	Banane douce (Zinkoudou)	0.62	121	68.2	0.8	1.3	0.2	0.62	27.7	8	0.9	0.21	17	10	0.03	0.03	0	36	3	6	0
57	Citron(ndimou mwigni)	0.66	36	90.2	0.4	0.7	0.6	0.66	5.8	21	0.6	0.1	17	43	0.04	0.02	0	8	1	1	0
58	Lime(vouraba)	0.7	42	87.1	0.6	0.7	0.2	4.1	7.4	22	0	0.1	8	55	0.02	0.03	0	31	3	5	0
59	Autres agrumes	1	23.66	55.909	0.378	0.441	0.098	0.693	4.326	14.14	0.14	0.049	6.16	29.61	0.0238	0.0189	0	15.89	1.33	2.59	0
60	Fruit de jacques(fenesse)	0.23	95	73.2	1.9	1.4	0.2	2.8	20.5	35	0	0.76	19	7	0.07	0.13	0	90	7	15	0
61	Avocat (Bonobo)	0.71	156	76.1	1.4	1.6	14.8	0.71	2.1	14	1.3	0.36	22	18	0.05	0.15	0	20	2	3	0
62	Corossol (Conocono)	0.72	77	78.6	0.7	1.2	0.8	0.72	13.9	20	0.4	0.17	6	60	0.03	0.04	0	2	0	0	0
63	Fruit à pain	0.78	96	71.3	0.9	1.4	0.3	0.78	17.9	29	2.5	0.15	14	31	0.08	0.05	0	10	1	2	0
64	Noix de coco frais (Idjavou)	1	152.27	26.496	0.46	1.347	14.342	3.725	2.615	8.29	1.214	0.339	8.99	2.07	0.0241	0.0143	0	1.02	0	0	0
65	Noix de coco sec (Nazi)	1	579	9.9	1.5	7.3	51.3	1	14.2	40	3.1	1.41	9	0	0.04	0.04	0	0	0	0	0
66	Canne a sucre (Mwa)	1	37	90.2	0.4	0.1	0.2	0.6	8.5	10	1.1	0.14	45	6.7	0.03	0.04	0	10.34	1	2	0
67	Pomme	0.9	59	84.5	0.3	0.3	0.4	0.9	12.2	5	0.3	0.09	1	4	0.02	0.02	0	15	1	2	0
68	Pwépwéré	0.62	59	84	0.4	0.4	0.1	0.62	13	21	0.8	0.15	37	52	0.03	0.03	0	757	63	126	0
69	Goyave (Péra)	0.98	68	80	0.6	1	0.4	0.98	12.3	24	1.3	0.22	7	268	0.06	0.04	0	267	22	44	0
70	Goyave-fraise (Ntsongoma)	1	48	80.7	0.8	1.1	1.1	15.5	0.9	20	0.4	0.26	16	222	0.06	0.05	0	267	22	45	0
71	Autres fruits frais	1	66.48	67.396	0.58	0.955	0.292	2.486	15.018	10.78	0.443	0.107	11.32	48.71	0.0451	0.0793	0	0	0	0
72	Tomate fraîche	1	23.2867	82.6213	0.597333	1.16433	0.179333	1.49267	3.642	14.3333	0.657333	0.215067	17.36	24.2167	0.0538	0.0358667	0	520.603	43.6067	86.62	0
73	Carotte	1	23.2867	75.1987	0.846667	0.816	0.169333	2.81733	3.642	14.3333	0.657333	0.215067	17.36	24.2167	0.0538	0.0358667	0	520.603	43.6067	86.62	0
74	Aubergine (Bilingani)	1	28.215	69.3675	0.588	1.019	0.274	3.645	3.6065	12.53	1.0945	0.2189	16.025	5.865	0.0351	0.0351	0	38.405	3.14	6.665	0
75	Concombre	0.97	12	95.6	0.5	0.7	0.1	0.97	0.9	13	0.6	0.17	6	14	0.02	0.01	0	25	2	4	0
76	Courge (Trango Madji)	1	22.9467	61.403	0.476667	0.681667	0.0683333	1.613	4.06633	12.73	0.615667	0.180067	3.87667	4.55333	0.0296	0.0114667	0	535.027	44.5267	89.0633	0
77	courgette	1	19.335	91.182	0.386	0.9185	0.2895	0.93245	2.5625	17.87	0.4325	0.29345	12.405	19.66	0.02395	0.0479	0	213.27	17.695	35.39	0
78	haricot vert	1	38.6567	78.7623	1.15667	1.91767	0.274	4.231	5.05267	38.9633	1.06567	0.1766	25.2967	8.53	0.0913667	0.0822333	0	203.99	17.05	34.1	0
79	Oignon frais (Itoungou bassoira)	1	37.6567	76.9523	0.584	1.13833	0.0876667	1.81	7.15233	24.2367	18.6807	0.259967	12.0033	8.48333	0.0175333	0.0379667	0	0	0	0	0
80	Poivron frais	1	36.54	70.4163	0.658333	1.27633	0.537333	2.163	5.60233	21.6333	1.25033	0.146533	15.36	118.567	0.0807333	0.108967	0	816.18	67.8833	135.63	0
81	choux	1	23.0967	78.337	0.654667	1.453	0.0856667	1.967	3.19367	37.1033	0.972333	0.128733	9.82	32.2133	0.0315	0.0315	0	4.28333	0	0	0
82	salade verte (laitue)	0.7	17	94.5	0.8	1	0.3	0.7	1.7	29	0.9	0.25	54	3	0.06	0.15	0	1160	96	193	0
83	ail (itroungou thaoumou)	0.85	126	64.9	1.3	6.5	0.3	0.85	21.6	33	1.7	0.85	3	1	0.162	0.228	0	0	0	0	0
84	Tamarind (Ouhadjou)	1	90.66	45.996	1.028	1.814	0.298	5.278	17.586	66.52	1.032	0.1938	2.98	6.7	0.1296	0.0824	0	14.9	1.38	2.76	0
85	Autres légumes frais en fruits ou racine n.d.a. (navet, etc.)	1	21.7867	65.8647	0.556667	0.774667	0.145333	1.96067	3.38933	31.2333	5.138	0.155067	13.6	13.84	0.0266667	0.0266667	0	33.4267	2.90667	5.81333	0
86	Feuille de manioc (MADABA)	1	66.6367	49.6757	1.53233	5.41	0.812667	5.66533	6.52433	209.877	3.62033	0.8494	61.5467	15.5633	0.1532	0.283133	0	2299	191.817	383.4	0
87	Feuille locale (WOMBO)	1	24.06	51.4343	1.15333	1.551	0.497	3.44	1.63067	114.527	0.854667	0.2206	57.2867	28.0533	0.0874667	0.184833	0	1028.27	85.92	171.643	0
88	Feuille locale (MNAVOU)	1	32.8833	56.6017	1.15533	3.02167	0.555333	2.86633	2.51067	223.497	2.70933	0.4597	34.6667	35.79	0.0466333	0.104367	0	2275.57	189.557	379.113	0
89	Feuille locale (DEBERE)	1	31.02	64.4697	2.34533	3.20267	0.327667	2.97567	2.34533	281.417	5.14233	0.4714	43.3833	34.5633	0.0302667	0.131067	0	1962.3	163.44	327.133	0
90	Feuille locale (FÉLÉKÉ)		33	88.6	0.41	3.08	0.25	4.05	2.61		6.4
91	Autres légumes en feuilles	1	96.3533	45.3663	1.75867	3.2455	1.80317	10.708	11.4648	214.865	8.773	1.13418	78.5133	15.335	0.0419667	0.114733	0	1120.27	93.295	186.722	0
92	Arachide grillé (djougou za hoho)	1	566	7.2	2.6	22.4	44.5	1	14.7	51	6.2	2.61	110	0.1	0.783	0.133	0	23	0.4	4	0
93	Arachide décortiqué (djougou za tsounoi )	1	566	7.2	2.6	22.4	44.5	1	14.7	51	6.2	2.61	110	1	0.87	0.14	0	23	2	4	0
94	Arachide séchées en coques	1	543	6.4	2.5	24.9	43	18	5.2	69	5.9	2		#N/A	1.31	0.28	0	0	0
95	Haricots secs	1	100.182	71.4364	1.14545	7.17273	0.6	5.08182	13.3364	29.1818	1.50909	0.851818	62.5455	0.181818	0.134545	0.0372727	0	29.4545	2.72727	4.81818	0
96	Banane fraîche non mûre( Kontriké )	0.53	151	59	1.6	1.8	1.1	6.2	30.3	8	0.5	0.38	11	15	0.04	0.045	0	796.5	66.5	132.5	0
97	Banane fraîche non mûre( Padji)	0.53	151	59	1.6	1.8	1.1	6.2	30.3	8	0.5	0.38	11	15	0.04	0.045	0	796.5	66.5	132.5	0
98	Banane fraîche non mûre (Ikamé)	0.53	151	59	1.6	1.8	1.1	6.2	30.3	8	0.5	0.38	11	15	0.04	0.045	0	796.5	66.5	132.5	0
99	Autres bananes fraîches non mûres	0.53	151	59	1.6	1.8	1.1	6.2	30.3	8	0.5	0.38	11	15	0.04	0.045	0	796.5	66.5	132.5	0
100	Igname (Chiyazi ) (Diascorea spp)	1	33.25	63.2	0.77	2.695	0.42	0.245	3.255	101.15	1.47	0.3465	20.65	4.55	0.0595	0.105	0	1106	0	184.45	0
101	Manioc	1	56.76	70.606	0.43	0.516	0.086	2.15	12.212	15.05	0.516	0.6235	6.88	9.89	0.0172	0.0086	0	323.79	27.09	53.75	0
102	Manioc séché (Mhogo wa houma)	1	348	6.7	2.4	1.3	0.5	1	80	121	3.7	0.9	46	7	0.11	0.07	0	12	1	2	0
103	Patate douce fraîche	1	86.3	59.0788	0.826	1.15225	0.165	2.475	18.803	32.7625	1.23225	0.44785	19.215	21.5317	0.0548	0.0309167	0	2752.93	229.439	458.529	0
104	Pomme de terre	0.9	79	78.2	1.3	1.5	0.1	1.7	17.4	5.5	0.95	0.35	7	11	0.065	0.035	0	0	0	0	0
105	Taro (MADJIMBI)	0.86	125	66.2	1.3	2.6	0.8	4.1	24.9	25.5	1.55	0.57	15.5	6.5	0.085	0.03	0	24.5	2	4	0
106	NANA (Dioscorea alata)	0.83	123	63.2	1.2	2.5	0.1	10.2	22.7	15.5	0.85	0.435	19	12.5	0.045	0.03	0	40	3	7	0
107	Farine de sangou (WUNGUA WATSAMBOU)	1	-349	12.8	11	0.2	86.3	0.1	86.3	12	0.1	0		0	0	0	0	0	0
108	Ambérique (Ntsandzi ) Phaseolus mungo=vigna mungo	1	86	75.95	1	6.65	0.5	1	11.5	22.5	1.45	0.595	50.5	0.5	0.06	0.025	0	38.5	3.5	6.5	0
109	Ambrevade (Ntouszi) Cajanus Cajan	1	116	66.8	1.3	7.75	0.75	7.85	15.55	41.5	1.55	0.88	69	0	0.215	0.05	0	38	3.5	6	0
110	Lentilles	1	100.5	72	0.9	7.25	0.5	5.2	14.2	20.5	1.85	1.115	24.5	1.5	0.07	0.035	0	6.5	0.5	1	0
111	Autres tubercules n.d.a	1	109	70.9	1.3	3.2	0.3	2	22.3	6	1	0.86		1	0.17	0.08	0	16	1	3	0
112	Sucre (poudre ou morceaux)	1	400	0		0	0	1	100	1	0.1	0.03	0	0	0	0.02	0	0	0	0	0
113	Confiture	1	281	29.1	0.2	0.4	0	1	69.4	24	1	0.2	2	7	0	0	0	29	2	5	0
114	Miel de canne à sucre (Ndjizi ya mwa)	1	37	90.2	0.4	0.1	0.2	0.6	8.5	10	1.1	0.14	45	6.7	0.03	0.04	0	10.34	1	2	0
115	Miel d'abeille (Ndjizi ya gnochi)	1	326	18.2	0.3	0.4	0	1	81	11	0.6	0.22	2	1	0	0.05	0	0	0	0	0
116	Chocolat à croquer	1	532	1	1.4	4.4	31.1	1	55.1	45	4.3	1.38	12	0	0.05	0.08	19	23	21	23	0.08
117	Pâte à tartiner	1	541	0	0	0	29.7	2.7	59.5	108	2.7	0	0	0	0	0	0	0	0	0	0
118	Caramel, bonbons, confiseries, etc.	1	532	1	1.4	4.4	31.1	1	55.1	45	4.3	1.38	12	0	0.05	0.08	19	23	21	23	0.08
119	Clou de girofle (karanfou)	1	251	27.6	5.4	6	10.4	34.5	16	536	14.2	1.13	20.1	0	0.08	0.13	0	78	6	13	0
120	Feuille de laurier (mloria)	1	353	5.4	3.6	7.6	8.4	1	48.7	834	43	3.7	180	47	0.01	0.42	0	3710	309	618	0
121	Gingembre (sigiziou )	0.79	63	81.3	1.3	2.2	0.9	0.79	9	19	1.9	0.39	11	5	0.04	0.04	0	89	7	15	0
122	Menthe (Inana)	0.7	46	84.2	2.2	4.7	0.7	0.7	2.3	205	8.6	0.75	100	17	0.02	0.19	0	4600	384	767	0
123	Persil	0.95	42	85.8	1.8	3.5	0.3	0.95	3.9	217	2	1.06	100	163	0.18	0.25	0	3750	313	626	0
124	Piment frais	0.73	47	86	0.9	1.8	0.3	0.73	7.5	16	1.3	0.3	15	132	0.05	0.03	0	555	46	92	0
125	Poivre (Pvili pvili)	1	276	13.2	4.6	10.1	2.7	1	36.2	405	11.9	1.24	14	0	0.06	0.09	0	928	77	155	0
126	Sel	1	0	0.5	99.8	0	0	1	0	216	1.3	0.1	0	0	0	0	0	0	0	0	0
127	Curry (massala)	1	293	8.7	7.1	11.9	12.4	1	6.8	583	19.1	4.4	56	1	0.21	0.24	0	11	1	2	0
128	Noix de muscade (koungoumaga )	1	352	8.8	6.6	9.7	9.9	1	47	463	22.3	2.17	0	0		0	0	0	0	0	0
129	Cardamome (ILIKI)	1	322	8.3	5.5	8.5	6.7	28	42.4	383	14	7.47	4	21	0.21	0.18	0	0	0	0	0
130	Cannelle (mdarassini )	1	243	10.6	3.6	4	1.2	1	27.5	1000	8.3	1.83	6	4	0.02	0.04	0	177	15	30	0
131	Cumin (Zilé mtouzi)	1	385	10.6	5.9	13.9	22.3	1	17	878	20.6	4.29	10	0	0.52	0.13	0	89	7	15	0
132	Curcuma (Ndzindzanou)	1	300	13.7	5.2	6.3	3.1	20	51.7	500	39	3.6	85	30	0.26	0.23	0	965	80	161	0
133	Anchari ya yémbé	1	62.5975	61.8432	0.505464	0.701182	3.2	0.565997	7.05242	8.80952	0.202947	0.0921566	24.6224	10.299	0.0207598	0.0282686	0	304.182	25.5217	50.4985
134	Anchari ya ndimou	1	65.8142	61.4477	0.571308	0.625898	4.74867	0.550432	4.36602	15.5196	0.494789	0.11691	11.4714	24.385	0.0237727	0.0184534	0	19.3257	1.7398	3.06685
135	Anchari ya ouhadjou	1	56.6395	83.047	0.489109	0.806943	3.31946	2.26451	4.65	8.0129	0.520077	0.227327	11.7688	31.2747	0.0640169	0.0213779	0	19.4155	1.54747	3.09493	0
136	Autres épices et condiments n,d,a	1	230.8	31.94	3.265	7.235	5.5	24.29	24.66	247.15	7.765	2.0775	124	7.2	0.1775	0.23325	0	70.35	5.8	11.6
137	Café	1	2	99.2	0.1	0.1	0	1	0.4	3	0.1	0.01	0	0	0	0	0	0	0	0	0
138	Thé	1	0	99.8		0.1	0	1	0	2	0.1	0.03	5	1	0	0.02	0	0	0	0	0
139	Chocolat en poudre	1	541	1	1.4	4.4	30.9	2	60.4	60	2	1.55	6	1	0.03	0.15	60	9	61	62	0
140	Autres tisanes et infusions n.d.a. (quinquelibat, citronelle, etc.)	1	99	70.6	1.8	1.82	0.49	0	25.3	65	8.17	2.23	75	2.6	0.065	0.135	0	3	0	0	0
141	Jus de fruits artisanal local (orange, goyave-fraise,etc.)	1	51.75	86.35	0.3875	0.6	0.15	1	11.575	16.5	0.4	0.1025	21	34.6667	0.0475	0.0175	0	185.5	15.5	31	0
142	Eau minérale/ filtrée	1	0	100	0	0	0	0	0	10	0	0	0	0	0	0	0	0	0	0	0
143	Boissons gazeuses (coca, etc.)	1	40	90	0.1		0.1	1	9.9	2	0.1	0.06	0	0	0	0	0	0	0	0	0
144	Boissons industrielles non gazeuses	1	45	89.025	0.275	0.875	0.1	0.275	9.025	11.75	0.325	0.08	5.75	11	0.0266667	0.02	0	107	9	17.75	0
145	Jus en poudre	1	48	87.9	0.2	0.1	0.1	1	11.5	9	0.3	0.04	0	1	0.02	0.02	0	0	0	0	0
146	Trembo (palm wine)	1	34	93.7	0.2	0.4	0.1	1	2.5	2	0.5	0.01	1	4	0.03	0.01	0	0	0	0	0
147	Bières industrielles	1	36	92.85	0.2	0.5	0	0	3.65	8.25	0.333333	0.055	6	0	0.02	0.035	0	0	0	0	0
148	Viande congélé	1	262	55.725	1.25	25.625	17.7125	0	0	15.375	1.1	2.43125	5	0	0.06875	0.1875	29.75	3.25	30	30.25	0.6075
